# Supplementary material for: Recent increase in the detection of human parainfluenza virus during the coronavirus disease-2019 pandemic in the Republic of Korea
Source: Virol J. 2022 Dec 12;19:215. doi: 10.1186/s12985-022-01938-4 (PMC9744062; doi:10.1186/s12985-022-01938-4)
Supplement: Supplementary file 1 — Additional file 1. Weekly detection rates of eight respiratory viruses were used for statistical analysis. Human parainfluenza virus (hPIV), influenza virus (IFV), human respiratory syncytial virus (hRSV), human coronavirus (hCoV), human rhinovirus (hRV), human adenovirus (hAdV), human bocavirus (hBoV), and human metapneumovirus (hMPV) [file 12985_2022_1938_MOESM1_ESM.xlsx]

## Sheet: Sentinel
Weekly detection rates of eight respiratory viruses were used for statistical analysis.
Sentinel(KINRESS)
Year: 2016-2019	Number of positive by virus
Week	1	2	3	4	5	6	7	8	9	10	11	12	13	14	15	16	17	18	19	20	21	22	23	24	25	26	27	28	29	30	31	32	33	34	35	36	37	38	39	40	41	42	43	44	45	46	47	48	49
FluA	293	268	252	195	162	155	138	166	128	94	93	64	44	43	35	17	23	9	7	11	7	11	3	4	4	2	3	2	7	3	1	2	2	3	1	5	3	4	6	3	7	12	17	27	30	41	73	118	171
FluB	111	109	122	113	109	87	68	82	77	73	85	136	187	188	244	222	152	92	58	52	21	24	8	16	8	2	4	0	0	0	0	0	0	1	1	0	0	2	0	0	2	0	0	2	2	1	6	15	20
HPIV1	4	10	11	8	6	16	3	5	10	7	8	13	16	9	10	12	9	20	9	16	16	10	18	11	8	14	16	22	24	19	27	19	18	29	28	29	38	19	22	24	18	17	19	19	21	21	9	12	20
HPIV2	2	2	3	1	2	2	1	4	3	3	5	4	3	5	6	6	11	2	6	4	7	7	6	3	6	6	10	11	16	16	18	23	9	11	19	21	13	13	14	7	11	13	10	10	12	7	3	1	6
HPIV3	0	3	6	2	10	1	4	4	3	7	8	11	20	21	46	44	79	86	93	142	159	162	120	111	118	95	73	61	47	37	25	39	13	20	11	8	12	9	6	1	2	3	3	2	2	3	4	2	5
RSV A	19	20	15	7	6	11	2	5	6	4	10	2	2	3	1	3	1	1	3	2	0	1	0	2	0	0	0	4	1	1	0	1	0	1	1	9	10	4	3	2	3	20	20	24	44	39	60	59	81
RSV B	48	32	25	26	22	16	18	11	15	10	13	20	10	5	5	1	3	0	2	1	0	1	0	1	1	1	3	1	1	0	2	0	4	3	3	2	3	6	11	3	11	18	27	27	50	52	62	63	64
HRV	55	67	69	83	83	59	80	89	124	116	170	230	242	238	225	205	200	183	156	171	169	192	139	124	148	151	141	155	154	170	147	124	88	132	159	176	188	215	173	144	138	210	234	253	232	214	196	163	160
HMPV	14	24	23	28	28	25	38	63	66	89	85	123	117	162	168	160	135	151	117	112	79	90	67	25	32	24	23	17	16	11	8	6	10	7	7	8	9	5	5	5	4	7	7	3	1	5	7	12	5
HAdV	55	57	46	72	48	29	32	34	40	41	40	31	43	41	43	54	56	50	60	56	49	70	60	54	63	48	48	46	45	44	30	43	41	74	81	95	91	58	42	65	61	58	68	69	86	80	76	80	95
HBoV	3	8	10	9	7	7	4	10	13	12	8	16	18	29	20	39	45	41	49	68	54	60	56	43	43	51	35	25	13	17	7	4	8	6	10	6	7	6	9	1	5	2	7	6	9	7	4	8	7
HCoV 229E	9	9	13	12	10	6	4	8	1	6	5	6	1	3	5	2	4	3	1	2	2	1	1	2	0	2	1	3	0	0	0	0	0	0	0	0	0	2	0	1	1	4	0	3	1	3	3	4	4
HCoV NL63	22	22	27	39	46	36	39	43	35	38	36	34	31	24	17	8	11	8	2	9	3	4	2	5	3	3	1	2	2	3	0	0	3	7	7	7	6	8	5	7	6	11	16	23	31	27	29	33	42
HCoV OC43	38	41	32	37	24	16	17	17	16	11	19	14	7	14	19	17	16	16	13	15	16	15	13	12	6	10	9	6	10	16	8	9	10	9	21	8	12	9	14	10	12	13	12	26	26	42	42	32	62
Number of specimens	965	1071	1075	1025	991	830	804	1018	951	883	1034	1070	1107	1083	1163	1102	1092	948	782	970	900	934	833	748	785	770	748	756	727	743	631	620	542	670	752	811	816	765	664	629	644	855	877	918	982	1002	1020	1070	1150
Year: 2016-2019	Number of specimens by age group
Week	1	2	3	4	5	6	7	8	9	10	11	12	13	14	15	16	17	18	19	20	21	22	23	24	25	26	27	28	29	30	31	32	33	34	35	36	37	38	39	40	41	42	43	44	45	46	47	48	49
0-6	311	333	366	362	348	322	289	370	376	342	383	365	380	398	422	410	449	391	348	413	408	402	370	343	347	344	335	313	322	322	283	261	234	323	331	350	317	304	263	275	258	338	355	385	405	410	416	462	452
7-12	100	112	98	90	89	68	89	91	76	71	122	138	145	123	139	118	97	92	74	77	61	65	61	60	62	72	61	65	77	66	49	55	67	56	58	69	76	64	56	42	59	82	88	77	86	98	99	124	125
13-18	62	50	47	24	27	32	33	30	37	28	57	89	90	92	122	100	70	47	30	43	43	57	47	25	30	33	25	37	34	34	16	23	11	25	43	37	45	39	46	31	27	38	37	53	44	47	51	60	80
19-49	228	264	239	246	222	187	151	235	186	183	210	228	232	217	225	237	217	221	159	185	166	175	134	134	148	134	136	154	136	155	134	130	107	100	152	161	161	165	157	123	143	156	175	182	212	192	223	195	212
50-64	158	186	197	176	164	124	132	175	173	153	141	141	141	139	136	133	139	110	99	131	129	132	123	97	106	108	99	99	98	88	87	79	79	74	97	111	132	115	78	86	80	128	124	125	134	141	119	130	172
≥65	106	126	128	127	141	97	110	117	103	106	121	109	119	114	119	104	120	87	72	121	93	103	98	89	92	79	92	88	60	78	62	72	44	92	71	83	85	78	64	72	77	113	98	96	101	114	112	99	109
Number of specimens	965	1071	1075	1025	991	830	804	1018	951	883	1034	1070	1107	1083	1163	1102	1092	948	782	970	900	934	833	748	785	770	748	756	727	743	631	620	542	670	752	811	816	765	664	629	644	855	877	918	982	1002	1020	1070	1150
Year: 2016-2019	Number of HPIV positive by age group
Week	1	2	3	4	5	6	7	8	9	10	11	12	13	14	15	16	17	18	19	20	21	22	23	24	25	26	27	28	29	30	31	32	33	34	35	36	37	38	39	40	41	42	43	44	45	46	47	48	49
0-6	4	7	12	5	8	13	5	11	10	11	19	17	28	24	48	48	74	82	74	117	128	123	89	74	61	58	44	38	46	36	35	41	27	41	37	36	45	29	26	23	22	21	22	21	22	19	7	7	17
7-12	0	2	3	0	2	1	0	0	2	1	0	3	2	2	0	0	4	1	7	7	9	7	3	6	6	10	4	2	4	1	1	1	3	1	2	3	2	1	2	1	0	4	3	3	4	3	0	1	5
13-18	0	1	0	0	1	0	0	0	1	1	0	1	1	2	2	0	2	2	6	3	3	5	4	3	5	4	2	2	1	2	1	0	0	1	1	1	1	0	0	0	0	0	2	0	1	0	1	1	2
19-49	1	3	4	3	4	3	1	1	3	1	0	3	3	3	5	6	11	8	9	13	14	22	13	15	13	17	17	17	10	9	9	10	6	4	7	4	6	3	5	4	3	2	3	4	4	3	2	1	5
50-64	0	0	1	2	3	1	1	0	0	0	1	3	3	4	3	5	5	11	7	13	15	13	22	16	26	16	15	22	17	11	16	16	2	7	8	9	5	4	2	1	2	4	0	3	4	3	3	2	2
≥65	1	2	0	1	0	1	1	1	0	3	1	1	2	0	4	3	3	4	5	9	13	7	12	11	19	10	17	12	8	11	8	13	2	6	3	5	4	4	7	3	4	2	2	0	0	3	3	3	0
Number of positive	6	15	20	11	18	19	8	13	16	17	21	28	39	35	62	62	99	108	108	162	182	177	143	125	130	115	99	93	86	70	70	81	40	60	58	58	63	41	42	32	31	33	32	31	35	31	16	15	31
Year: 2020	Number of positive by virus
Week	1	2	3	4	5	6	7	8	9	10	11	12	13	14	15	16	17	18	19	20	21	22	23	24	25	26	27	28	29	30	31	32	33	34	35	36	37	38	39	40	41	42	43	44	45	46	47	48	49
FluA	125	126	117	132	98	34	28	8	2	0	0	0	0	0	0	0	0	0	0	0	0	0	0	0	0	0	0	0	0	0	0	0	0	0	0	0	0	0	0	0	0	0	0	0	0	0	0	0	0
FluB	1	5	1	5	3	6	7	0	0	1	0	0	0	0	0	0	0	0	0	0	0	0	0	0	0	0	0	0	1	1	0	0	0	0	0	0	0	0	0	0	0	0	0	0	0	0	0	0	0
HPIV1	5	1	0	3	1	2	1	1	0	0	0	0	0	0	0	0	0	0	0	0	0	0	0	1	0	0	0	0	0	0	0	0	0	0	0	0	0	0	0	0	0	0	0	0	0	0	0	0	0
HPIV2	0	0	2	0	1	0	1	0	0	0	0	0	0	0	0	0	0	0	0	0	0	0	0	0	0	0	0	0	0	0	0	0	0	0	0	0	0	0	0	0	0	0	0	0	0	0	0	0	0
HPIV3	0	1	1	2	0	0	0	0	0	0	0	1	0	0	0	0	0	0	0	0	0	0	0	0	0	0	0	0	0	0	0	0	0	0	0	0	0	0	0	0	0	0	0	0	0	0	0	0	0
RSV A	11	20	8	4	5	7	5	1	3	2	1	1	1	0	0	0	0	0	0	0	0	0	0	0	0	0	0	0	0	0	0	1	0	0	0	0	0	0	0	0	0	0	0	0	0	0	0	0	0
RSV B	16	14	16	17	9	11	10	9	4	1	2	0	0	0	0	0	0	1	0	0	0	0	0	0	0	0	0	0	0	0	0	1	0	0	1	0	0	1	0	0	0	0	0	0	0	0	0	0	0
HRV	6	11	12	14	14	18	9	18	12	10	3	1	3	1	6	3	8	11	10	23	39	33	43	37	38	30	36	24	36	26	30	23	23	17	29	16	11	8	10	5	8	11	21	43	57	46	50	39	36
HMPV	4	8	11	6	10	7	12	10	7	3	1	1	0	0	0	0	0	0	0	0	0	0	0	0	0	1	0	0	0	0	0	0	0	0	0	0	0	0	0	0	0	0	0	0	0	0	0	0	0
HAdV	14	26	27	18	10	11	13	16	11	3	4	4	5	10	3	5	6	1	3	5	10	10	7	3	8	6	8	3	1	5	9	2	3	5	2	4	2	9	2	3	1	5	5	4	5	5	6	8	7
HBoV	2	9	3	2	2	2	2	4	3	3	1	0	0	4	3	0	1	0	4	1	2	2	0	0	0	4	2	2		5	6	1	5	0	3	4		4	1	2	0	2	3	8	7	8	13	17	13
HCoV 229E	2	2	4	12	9	5	7	4	1	2	0	1	0	0	0	0	0	0	1	0	0	0	0	0	0	0	0	0	0	0	0	0	0	0	0	0	0	0	0	0	0	0	0	0	0	0	0	0	0
HCoV NL63	9	9	9	14	8	11	8	10	8	1	2	0	0	0	0	0	0	0	0	0	0	0	0	0	0	0	0	0	0	0	0	0	0	0	0	0	0	0	0	0	0	0	0	0	0	0	0	0	0
HCoV OC43	6	8	9	6	5	8	7	3	2	2	0	0	0	0	0	0	0	0	0	0	0	0	0	0	0	0	0	0	0	0	0	0	0	0	0	0	0	0	0	0	0	0	0	0	0	0	0	1	0
Number of specimens	290	323	314	316	247	239	221	206	140	105	81	74	71	80	88	63	69	58	45	92	97	94	102	84	78	88	102	63	71	80	70	65	73	56	71	60	57	85	78	40	65	66	71	106	109	117	136	127	112
Year: 2020	Number of specimens by age group
Week	1	2	3	4	5	6	7	8	9	10	11	12	13	14	15	16	17	18	19	20	21	22	23	24	25	26	27	28	29	30	31	32	33	34	35	36	37	38	39	40	41	42	43	44	45	46	47	48	49
0-6	66	80	98	109	71	69	80	62	58	45	32	20	30	37	37	33	31	25	22	39	54	40	49	44	42	51	55	35	41	36	34	30	37	35	44	36	26	41	30	26	32	33	39	52	62	50	64	74	63
7-12	57	35	29	21	32	25	21	24	12	4	7	11	5	6	6	6	8	5	5	6	10	16	15	14	9	8	13	9	11	10	9	12	9	4	5	6	3	7	8	3	7	7	7	13	13	19	19	8	12
13-18	27	23	21	15	10	13	6	3	6	2	3	4	3	5	5	2	2	3	1	6	2	4	7	5	7	4	4	4	4	7	4	4	5	3	2	0	3	3	5	0	1	2	3	5	6	16	7	6	4
19-49	68	93	58	68	63	56	52	42	36	32	12	16	14	13	9	6	8	7	7	18	13	14	12	8	8	10	14	7	6	11	10	8	11	4	6	7	8	11	17	3	4	6	5	15	15	17	19	9	11
50-64	50	54	61	62	37	37	30	43	15	14	11	9	8	9	12	6	7	4	5	8	10	7	5	6	5	4	5	1	2	7	6	6	2	6	8	4	7	8	8	1	11	6	5	7	4	9	13	15	8
≥65	22	38	47	41	34	39	32	32	13	8	16	14	11	10	19	10	13	14	5	15	8	13	14	7	7	11	11	7	7	9	7	5	9	4	6	7	10	15	10	7	10	12	12	14	9	6	14	15	14
Number of specimens	290	323	314	316	247	239	221	206	140	105	81	74	71	80	88	63	69	58	45	92	97	94	102	84	78	88	102	63	71	80	70	65	73	56	71	60	57	85	78	40	65	66	71	106	109	117	136	127	112
Year: 2020	Number of HPIV positive by age group
Week	1	2	3	4	5	6	7	8	9	10	11	12	13	14	15	16	17	18	19	20	21	22	23	24	25	26	27	28	29	30	31	32	33	34	35	36	37	38	39	40	41	42	43	44	45	46	47	48	49
0-6	3	1	1	4	1	1	1	0	0	0	0	0	0	0	0	0	0	0	0	0	0	0	0	0	0	0	0	0	0	0	0	0	0	0	0	0	0	0	0	0	0	0	0	0	0	0	0	0	0
7-12	2	0	0	1	1	0	0	0	0	0	0	0	0	0	0	0	0	0	0	0	0	0	0	1	0	0	0	0	0	0	0	0	0	0	0	0	0	0	0	0	0	0	0	0	0	0	0	0	0
13-18	0	0	0	0	0	0	1	0	0	0	0	0	0	0	0	0	0	0	0	0	0	0	0	0	0	0	0	0	0	0	0	0	0	0	0	0	0	0	0	0	0	0	0	0	0	0	0	0	0
19-49	0	0	0	0	0	0	0	1	0	0	0	1	0	0	0	0	0	0	0	0	0	0	0	0	0	0	0	0	0	0	0	0	0	0	0	0	0	0	0	0	0	0	0	0	0	0	0	0	0
50-64	0	1	1	0	0	0	0	0	0	0	0	0	0	0	0	0	0	0	0	0	0	0	0	0	0	0	0	0	0	0	0	0	0	0	0	0	0	0	0	0	0	0	0	0	0	0	0	0	0
≥65	0	0	1	0	0	1	0	0	0	0	0	0	0	0	0	0	0	0	0	0	0	0	0	0	0	0	0	0	0	0	0	0	0	0	0	0	0	0	0	0	0	0	0	0	0	0	0	0	0
Number of positive	5	2	3	5	2	2	2	1	0	0	0	1	0	0	0	0	0	0	0	0	0	0	0	1	0	0	0	0	0	0	0	0	0	0	0	0	0	0	0	0	0	0	0	0	0	0	0	0	0
Year: 2021	Number of positive by virus
Week	1	2	3	4	5	6	7	8	9	10	11	12	13	14	15	16	17	18	19	20	21	22	23	24	25	26	27	28	29	30	31	32	33	34	35	36	37	38	39	40	41	42	43	44	45	46	47
FluA	0	0	0	0	0	0	0	0	0	0	0	0	0	0	0	0	0	0	0	0	0	0	0	0	0	0	0	0	0	0	0	0	0	0	0	0	0	0	0	0	0	0	0	0	0	0	0
FluB	0	0	0	0	0	0	0	0	0	0	0	0	0	0	0	0	0	0	0	0	0	0	0	0	0	0	0	0	0	0	0	0	0	0	0	0	0	0	0	0	0	0	0	0	0	0	0
HPIV1	0	0	0	0	0	0	0	0	0	0	0	0	0	0	0	0	0	0	0	0	0	0	0	0	0	0	0	0	0	0	0	0	0	0	0	0	0	0	0	0	0	0	0	0	0	2	0
HPIV2	0	0	0	0	0	0	0	0	0	0	0	0	0	0	0	0	0	0	0	0	0	0	0	0	0	0	0	0	0	0	0	0	0	0	0	0	0	0	0	0	0	0	0	0	0	0	0
HPIV3	0	0	0	0	0	0	0	0	0	0	0	0	0	0	0	0	0	0	0	0	0	0	0	0	0	0	0	0	0	0	0	0	0	2	0	5	19	30	5	12	34	51	75	89	98	66	51
RSV A	0	0	0	0	1	0	0	0	0	0	0	0	0	0	0	0	0	0	0	0	0	0	0	0	0	0	0	0	0	0	0	0	0	0	0	0	0	0	0	0	0	0	0	0	0	0	0
RSV B	0	0	0	0	0	0	0	0	0	0	0	0	0	0	0	0	0	0	0	0	0	0	0	0	0	0	0	0	0	0	0	0	0	0	0	0	0	0	0	0	0	0	1	0	1	0	2
HRV	13	9	7	6	9	16	18	17	15	21	30	55	53	46	58	46	47	40	28	55	33	43	49	52	38	45	31	33	43	37	18	13	11	9	7	11	27	23	0	14	13	16	18	38	37	59	68
HMPV	0	0	0	0	0	0	0	0	0	0	0	0	0	0	0	0	0	0	0	0	0	0	0	0	0	0	0	0	0	0	0	0	0	0	0	0	0	0	0	0	0	0	0	0	0	0	0
HAdV	7	8	6	2	1	5	7	4	9	6	4	8	3	5	8	7	8	7	6	5	10	5	17	10	23	8	11	7	7	4	3	6	1	3	8	13	10	5	1	3	2	5	2	4	6	3	1
HBoV	13	11	6	9	11	8	4	8	6	8	5	8	14	9	15	18	12	18	10	21	20	17	22	17	14	9	14	7	7	6	4	3	2	1	2	5	5	0	0	1	6	5	7	8	11	6	4
HCoV 229E	0	0	0	0	0	0	0	0	0	0	0	0	0	0	0	0	0	0	0	0	0	0	0	0	0	0	0	0	0	0	0	0	0	0	0	0	0	0	0	0	0	0	0	0	0	0	0
HCoV NL63	0	0	0	0	0	0	0	0	0	0	0	0	0	0	0	0	1	0	0	0	0	1	0	0	0	0	0	0	0	0	0	0	0	0	0	0	0	0	0	0	0	0	0	0	0	0	0
HCoV OC43	0	0	0	0	0	0	0	0	0	0	0	0	0	0	0	1	0	1	1	1	1	0	1	0	0	0	0	0	0	0	0	0	0	0	0	0	0	0	0	0	0	0	0	0	0	0	0
Number of specimens	84	69	64	65	73	72	68	76	72	77	82	112	109	109	122	106	93	93	67	115	74	95	101	101	87	88	75	78	85	71	56	46	48	41	54	56	72	89	10	58	76	101	120	154	163	147	160
Year: 2021	Number of specimens by age group
Week	1	2	3	4	5	6	7	8	9	10	11	12	13	14	15	16	17	18	19	20	21	22	23	24	25	26	27	28	29	30	31	32	33	34	35	36	37	38	39	40	41	42	43	44	45	46	47
0-6	49	28	31	37	39	41	39	43	46	51	55	76	67	68	71	72	59	61	42	71	61	62	66	70	59	57	51	46	49	45	42	28	20	25	35	38	48	63	9	27	44	71	83	110	113	92	75
7-12	3	10	4	6	10	5	7	6	9	10	6	14	13	17	24	13	11	12	10	14	4	10	12	13	11	11	8	13	12	10	3	6	7	3	3	5	5	3	0	6	5	7	5	8	12	19	22
13-18	4	3	3	1	3	0	1	3	1	3	2	4	4	3	6	4	4	2	3	5	0	5	2	4	2	4	3	1	4	3	2	2	1	0	1	3	1	4	0	4	0	2	4	6	10	10	20
19-49	7	7	8	8	7	8	7	8	7	2	7	7	9	6	9	5	6	7	3	6	2	7	5	2	4	7	3	5	5	7	5	1	7	6	1	4	6	5	1	6	8	4	10	11	15	16	27
50-64	10	2	10	5	8	5	3	2	4	2	6	3	7	6	5	2	2	5	3	10	2	2	6	6	4	6	4	7	5	2	0	4	3	3	7	2	4	3	0	5	8	8	12	9	2	4	4
≥65	11	19	8	8	6	13	11	14	5	9	6	8	9	9	7	10	11	6	6	9	5	9	10	6	7	3	6	6	10	4	4	5	10	4	7	4	8	11	0	10	11	9	6	10	11	6	12
Number of specimens	84	69	64	65	73	72	68	76	72	77	82	112	109	109	122	106	93	93	67	115	74	95	101	101	87	88	75	78	85	71	56	46	48	41	54	56	72	89	10	58	76	101	120	154	163	147	160
Year: 2021	Number of HPIV positive by age group
Week	1	2	3	4	5	6	7	8	9	10	11	12	13	14	15	16	17	18	19	20	21	22	23	24	25	26	27	28	29	30	31	32	33	34	35	36	37	38	39	40	41	42	43	44	45	46	47
0-6	0	0	0	0	0	0	0	0	0	0	0	0	0	0	0	0	0	0	0	0	0	0	0	0	0	0	0	0	0	0	0	0	0	2	0	5	19	30	5	11	30	48	72	84	87	58	47
7-12	0	0	0	0	0	0	0	0	0	0	0	0	0	0	0	0	0	0	0	0	0	0	0	0	0	0	0	0	0	0	0	0	0	0	0	0	0	0	0	1	0	0	1	1	4	1	2
13-18	0	0	0	0	0	0	0	0	0	0	0	0	0	0	0	0	0	0	0	0	0	0	0	0	0	0	0	0	0	0	0	0	0	0	0	0	0	0	0	0	0	0	0	1	0	1	0
19-49	0	0	0	0	0	0	0	0	0	0	0	0	0	0	0	0	0	0	0	0	0	0	0	0	0	0	0	0	0	0	0	0	0	0	0	0	0	0	0	0	3	0	0	1	3	6	0
50-64	0	0	0	0	0	0	0	0	0	0	0	0	0	0	0	0	0	0	0	0	0	0	0	0	0	0	0	0	0	0	0	0	0	0	0	0	0	0	0	0	0	2	1	1	0	1	0
≥65	0	0	0	0	0	0	0	0	0	0	0	0	0	0	0	0	0	0	0	0	0	0	0	0	0	0	0	0	0	0	0	0	0	0	0	0	0	0	0	0	1	1	1	1	4	1	2
Number of positive	0	0	0	0	0	0	0	0	0	0	0	0	0	0	0	0	0	0	0	0	0	0	0	0	0	0	0	0	0	0	0	0	0	2	0	5	19	30	5	12	34	51	75	89	98	68	51
[truncated: 4 more columns]

## Sheet: Non-sentinel
Weekly detection rates of eight respiratory viruses were used for statistical analysis.
Non-sentinel
Year: 2020	Number of positive by virus
Week	1	2	3	4	5	6	7	8	9	10	11	12	13	14	15	16	17	18	19	20	21	22	23	24	25	26	27	28	29	30	31	32	33	34	35	36	37	38	39	40	41	42	43	44	45	46	47	48	49
FluA	740	1308	1282	968	1154	497	237	121	60	14	4	5	5	2	4			3				1			1		1		2								4	3	6	11	6	9	5	1	2	2			2
FluB	91	123	120	81	115	74	74	83	44	6	1																										4	2	5	9	4	4	2	1	3	2
HPIV1	70	79	76	44	95	66	52	33	53	29	11	2	6	5	6	2	3	1	5	4	3	4	6	3	4	4	3	1	6		1	1	1		2	1	1		2	1	6	7	5	2	1	4
HPIV2	47	71	65	49	72	63	43	42	27	22	24	12	12	14	18	7	14	9	11	14	12	19	16	18	17	9	21	15	16	11	8	4	3	2	5	9	8	9	5	2		3	2	1		3	1	6	4
HPIV3	6	14	20	12	10	8	17	9	6	4	5	3	2	3	4	6	3	4	6	4	11	18	7	10	8	11	15	14	17	2	6			1	1	2	3	1		4	6	6	9	8	7	7	6	3	5
RSV A	375	504	492	290	309	192	127	95	62	37	14	11	7	3	1	3	2	3	1	2	6	4	2	2	3		3	3	2			1				1	1				2		3	3	6	4	6	2
RSV B	586	818	658	463	612	411	280	222	137	68	34	21	16	13	15	8	3	4	6	4	7	3	9	1	5	1	1	1	3	2	2	2	1	1			2	2			2	1			1	1	2	1
HRV	707	1022	941	681	941	695	628	653	634	383	223	174	196	158	165	145	208	278	327	531	830	1064	1150	1354	1170	1113	1085	1076	994	963	835	515	399	444	387	473	360	275	373	237	11			1	1		3	1163	1042
HMPV	97	152	173	171	280	248	185	208	191	76	28	22	4	10	6	9	4	4	2	4	1		2	1	3	1	2	3	3	2	2				1	3			2		554	568	995	1344	1686	1602	1452
HAdV	472	634	535	384	522	387	382	286	282	220	123	154	115	104	85	69	75	85	107	117	111	108	143	163	155	163	178	227	182	209	176	123	104	101	87	152	123	91	110	63	2				2	1		218	216
HBoV	154	202	181	115	190	143	124	109	79	57	36	41	32	36	28	36	18	38	35	61	72	71	73	90	81	85	105	70	110	100	82	36	26	45	59	122	74	52	112	59	12	14	34	57	78	88	42	473	593
HCoV 229E	164	263	235	227	313	217	141	126	88	52	24	24	24	13	10	8	4	6	6	10	7	7	11	9	7	8	6	12	9	4	6		1			1		4	2	1	163	141	207	234	307	399	446
HCoV NL63	162	314	294	278	431	313	268	245	212	74	54	34	27	24	18	13	14	13	7	19	9	5	7	4	3	3	5	2	3		1	2	3	1		5	1	1			3	1	2	1			1	1
HCoV OC43	239	365	406	244	380	234	215	162	116	45	20	7	14	7	7	9	6	11	16	4	4	6	3	6	5	4	3		2	2	4							1	1		1	1		1	2	2	2		1
Number of specimens	3185	5274	4883	3590	5178	3816	3154	2930	2651	2055	1699	1655	1736	1590	1612	1398	1407	1500	1840	2011	2082	2381	2388	2849	2464	2522	2470	2526	2394	2443	2203	1301	1106	1247	1177	1864	1439	1428	1741	1045	2331	1967	2339	2637	2894	2876	2762	2599	2646
Year: 2020	Number of specimens by age group
Week	1	2	3	4	5	6	7	8	9	10	11	12	13	14	15	16	17	18	19	20	21	22	23	24	25	26	27	28	29	30	31	32	33	34	35	36	37	38	39	40	41	42	43	44	45	46	47	48	49
0-6	2369	3715	3602	2625	3749	2748	2307	2160	1924	1455	1153	1157	1201	1123	1181	1051	1031	1155	1344	1520	1622	1844	1833	2145	1895	1953	1916	1920	1853	1834	1690	991	848	967	962	1484	1098	1115	1339	828	1784	1553	1898	2103	2250	2235	2180	2080	2124
7-12	428	844	629	468	657	442	388	378	358	264	260	203	222	196	169	128	143	119	163	174	199	218	208	284	253	245	243	253	237	279	199	117	103	131	101	155	123	113	136	83	188	138	161	226	265	282	216	184	190
13-18	70	107	87	53	84	68	70	56	38	52	23	41	37	25	20	26	27	27	40	25	37	51	63	71	58	60	53	60	63	52	43	31	25	19	16	35	35	28	43	16	41	28	42	45	68	61	78	54	38
19-49	162	264	257	191	283	199	139	135	122	91	98	78	67	59	57	49	45	36	53	52	45	58	63	70	57	58	54	71	55	50	51	30	28	29	23	36	38	31	51	27	64	46	46	50	67	69	66	56	63
50-64	62	124	109	80	103	102	69	48	46	47	30	33	38	39	36	33	36	25	34	59	32	39	39	56	36	51	37	52	39	45	43	35	17	21	22	31	39	39	37	20	55	44	40	54	43	45	37	37	54
≥65	94	220	199	173	302	257	181	153	163	146	135	143	171	148	149	111	125	138	206	181	147	171	182	223	165	155	167	170	147	183	177	97	85	80	53	123	106	102	135	71	199	158	152	159	201	184	185	188	177
Number of specimens	3185	5274	4883	3590	5178	3816	3154	2930	2651	2055	1699	1655	1736	1590	1612	1398	1407	1500	1840	2011	2082	2381	2388	2849	2464	2522	2470	2526	2394	2443	2203	1301	1106	1247	1177	1864	1439	1428	1741	1045	2331	1967	2339	2637	2894	2876	2762	2599	2646
Year: 2020	Number of HPIV positive by age group
Week	1	2	3	4	5	6	7	8	9	10	11	12	13	14	15	16	17	18	19	20	21	22	23	24	25	26	27	28	29	30	31	32	33	34	35	36	37	38	39	40	41	42	43	44	45	46	47	48	49
0-6	108	136	136	88	162	122	101	69	76	45	31	12	15	17	20	13	15	12	18	20	18	29	24	25	28	21	33	25	31	11	10	4	4	2	7	10	11	7	6	7	12	14	13	10	7	11	6	9	8
7-12	5	21	16	10	10	13	5	11	6	3	9	5	3	3	5		4	1	2		5	5	3	4	1	1	2	1	3	1	3	1		1	1	1		2					3	1	1	1	1
13-18	2	2	1		1		1			2																	1											1				1				1
19-49	4	2	1	3		1	1	2																1				1
50-64		1		1		1															1							1
≥65	2		1	1	2		1																								1								1							1
Number of positive	121	162	155	103	175	137	109	82	82	50	40	17	18	20	25	13	19	13	20	20	24	34	27	30	29	22	36	28	34	12	14	5	4	3	8	11	11	10	7	7	12	15	16	11	8	14	7	9	8
Year: 2021	Number of positive by virus
Week	1	2	3	4	5	6	7	8	9	10	11	12	13	14	15	16	17	18	19	20	21	22	23	24	25	26	27	28	29	30	31	32	33	34	35	36	37	38	39	40	41	42	43	44	45	46	47
FluA			1							1																		6	1										2	2	3	12	21	14	8	9	7
FluB		1									1			1				1																				1				3	7	4		1	1
HPIV1		2	2		2		1	2		1	2	2			1		1	1		1	1	1	1			1	1		1			2			1	1		4	1	1	4	6	8	4	2	5	2
HPIV2	2	6	5	6	3	7	1	6	2	3	5	6	1	3	2	2	5	4	4	5	3	1	2	1	3	1	1	5	3	2	1		1	2	2		2		4	4	4	4	4	1	3	1	0
HPIV3	2	3	1	2	3	3	2	6	1	3		5	2		2		4	3	1		6	1	1	1			1		6	14	35	42	78	126	178	409	179	1237	1730	2774	3926	5651	5890	5582	4348	2959	2031
RSV A				1			1				1	1	1				1		1	1					1			1	3	1	1		3					2			3	3	1	5	5	2	5
RSV B		2			1	1		1	2	8		1	9					4	1					2	1	1	6	5	1	4	5	2	5	5		1	3	3	2	12	13	26	29	39	65	125	196
HRV	83	355	300	300	307	315	271	456	440	449	788	1181	1377	1409	1448	1297	1549	1411	1395	1415	1346	1232	1413	1480	1250	829	1083	958	1036	694	550	402	265	325	328	460	261	1038	1053	1201	1445	1765	1815	2297	2613	2473	1952
HMPV									1			2	1		2	1	1	1					1	1			1		1	1		1	1													1	0
HAdV	36	194	172	154	156	132	94	149	120	99	125	130	149	159	206	151	272	269	283	349	318	336	318	351	340	201	275	224	224	234	175	155	132	118	123	122	47	127	152	157	136	164	157	144	155	113	102
HBoV	97	472	286	345	286	260	172	336	182	220	220	291	329	385	446	439	669	663	706	781	772	614	695	723	548	195	468	412	404	303	192	209	150	156	163	177	132	263	259	332	450	670	663	615	448	351	243
HCoV 229E							1	2					1	1			1	3		1	1						1	3		1										1	2	1	1	1	2	1	0
HCoV NL63	1			1				2	2		2	2	3	1	4	1	2	3	6	2	3	1	2		1				2		1				1	1					2	1	1	2	2	0	0
HCoV OC43		2	1	2	1	2	2	5	5	9	11	10	10	19	13	12	27	47	37	35	22	23	24	11	7	10	7	2	8	3	2		1					1	1	1	4	1	1	5	12	6	0
Number of specimens	444	2056	1847	1863	1766	1738	1225	2133	1746	1721	2031	2372	2561	2668	2710	2468	2991	2899	2818	3019	2814	2596	2928	2968	2696	1708	2529	2325	2681	2096	1780	1720	1756	1885	1771	2137	1047	2876	3150	4168	5270	7204	7464	7417	6588	5487	4396
Year: 2021	Week
Week	1	2	3	4	5	6	7	8	9	10	11	12	13	14	15	16	17	18	19	20	21	22	23	24	25	26	27	28	29	30	31	32	33	34	35	36	37	38	39	40	41	42	43	44	45	46	47
0-6	356	1608	1396	1414	1361	1359	986	1587	1354	1339	1638	1913	2080	2139	2218	2059	2483	2380	2348	2524	2392	2150	2369	2408	2183	1408	2004	1823	2007	1618	1388	1303	1265	1415	1352	1666	740	2470	2719	3707	4764	6608	6717	6467	5406	4231	3346
7-12	25	117	129	123	119	120	80	172	120	118	115	151	190	209	196	161	212	216	159	175	155	153	221	229	201	142	247	201	272	170	149	125	158	134	131	139	65	134	150	200	161	220	324	460	671	686	546
13-18	6	23	25	36	18	28	15	48	24	22	34	33	40	53	36	25	66	35	31	33	40	37	31	45	40	47	35	49	63	35	27	25	35	39	30	53	25	40	23	38	32	42	61	94	120	170	137
19-49	7	66	46	39	45	33	26	61	34	39	34	38	42	44	45	36	52	42	55	38	31	48	57	60	58	27	40	46	65	45	37	53	60	41	51	61	39	51	48	54	72	65	72	79	102	91	83
50-64	16	45	62	54	40	35	30	47	40	55	42	52	44	52	43	32	41	44	47	49	39	37	57	46	52	13	45	46	72	52	46	41	70	61	51	64	35	40	48	48	46	61	49	78	58	76	66
≥65	34	197	189	197	183	163	88	218	174	148	168	185	165	171	172	155	137	182	178	200	157	171	193	180	162	71	158	160	202	176	133	173	168	195	156	154	143	141	162	121	195	208	241	239	231	233	218
Number of specimens	444	2056	1847	1863	1766	1738	1225	2133	1746	1721	2031	2372	2561	2668	2710	2468	2991	2899	2818	3019	2814	2596	2928	2968	2696	1708	2529	2325	2681	2096	1780	1720	1756	1885	1771	2137	1047	2876	3150	4168	5270	7204	7464	7417	6588	5487	4396
Year: 2021	Number of HPIV positive by age group
Week	1	2	3	4	5	6	7	8	9	10	11	12	13	14	15	16	17	18	19	20	21	22	23	24	25	26	27	28	29	30	31	32	33	34	35	36	37	38	39	40	41	42	43	44	45	46	47
0-6	3	10	8	7	7	10	4	13	2	6	5	11	2	3	5	2	8	7	3	4	9	2	3		3	1	1	1	9	16	36	44	74	124	174	404	177	1221	1702	2717	3862	5539	5715	5434	4192	2844	1930
7-12		1		1	1			1	1		1	1						1	2	2		1	1	1		1	1	3	1				5	4	4	6	2	15	20	43	37	72	103	72	104	72	65
13-18																					1							1										1	1		2	4	9	5	7	3	2
19-49																	1							1											1		1	3	7	9	16	14	27	25	7	14	12
50-64																																							1	5	4	7	4	8	8	12	7
≥65	1												1				1																		1		1	1	3	2	7	21	40	43	33	19	16
총합계	4	11	8	8	8	10	4	14	3	6	6	12	3	3	5	2	10	8	5	6	10	3	4	2	3	2	2	5	10	16	36	44	79	128	180	410	181	1241	1734	2776	3928	5657	5898	5587	4351	2964	2032
[truncated: 4 more columns]
