# Supplementary material for: Recent increase in the detection of human parainfluenza virus during the coronavirus disease-2019 pandemic in the Republic of Korea
Source: Virol J. 2022 Dec 12;19:215. doi: 10.1186/s12985-022-01938-4 (PMC9744062; doi:10.1186/s12985-022-01938-4)
Supplement: Supplementary file 2 — Additional file 2. GenBank accession numbers of the sequences generated in this study. GeneBank accession numbers for full-length hemagglutinin-nueraminidase gene (1719 base pairs) of twenty-five hPIV3 used in genetic analysis. [file 12985_2022_1938_MOESM2_ESM.xlsx]

## Sheet: Sheet1
	Sample name	Region	GeneBank accession number
	KINRESS_US0215	Hemagglutinin-nueraminidase gene	OM240901
	KINRESS_SO0460	Hemagglutinin-nueraminidase gene	OM240902
	KINRESS_SO0450	Hemagglutinin-nueraminidase gene	OM240903
	KINRESS_JJ0292	Hemagglutinin-nueraminidase gene	OM240904
	KINRESS_JJ0202	Hemagglutinin-nueraminidase gene	OM240905
	KINRESS_JJ0187	Hemagglutinin-nueraminidase gene	OM240906
	KINRESS_JB0430	Hemagglutinin-nueraminidase gene	OM240907
	KINRESS_IC0303	Hemagglutinin-nueraminidase gene	OM240908
	KINRESS_GW0523	Hemagglutinin-nueraminidase gene	OM240909
	KINRESS_GW0427	Hemagglutinin-nueraminidase gene	OM240910
	KINRESS_GW0367	Hemagglutinin-nueraminidase gene	OM240911
	KINRESS_GW0335	Hemagglutinin-nueraminidase gene	OM240912
	KINRESS_GN0330	Hemagglutinin-nueraminidase gene	OM240913
	KINRESS_GN0322	Hemagglutinin-nueraminidase gene	OM240914
	KINRESS_GN0321	Hemagglutinin-nueraminidase gene	OM240915
	KINRESS_GN0315	Hemagglutinin-nueraminidase gene	OM240916
	KINRESS_GJ0543	Hemagglutinin-nueraminidase gene	OM240917
	KINRESS_GJ0525	Hemagglutinin-nueraminidase gene	OM240918
	KINRESS_GB0301	Hemagglutinin-nueraminidase gene	OM240919
	KINRESS_CN0367	Hemagglutinin-nueraminidase gene	OM240920
	KINRESS_CB0497	Hemagglutinin-nueraminidase gene	OM240921
	KINRESS_CB0332	Hemagglutinin-nueraminidase gene	OM240922
	KINRESS_BS0469	Hemagglutinin-nueraminidase gene	OM240923
	KINRESS_BS0351	Hemagglutinin-nueraminidase gene	OM240924
	KINRESS_BS0348	Hemagglutinin-nueraminidase gene	OM240925
	Supplementary Material
	GeneBank accession numbers for full-length hemagglutinin-nueraminidase gene of twenty-five hPIV3 used in genetic analysis.
